# Supplementary material for: What Is an Extreme Sports Healthcare Provider: An Auto-Ethnographic Study of the Development of an Extreme Sports Medicine Training Program
Source: Int J Environ Res Public Health. 2022 Jul 7;19(14):8286. doi: 10.3390/ijerph19148286 (PMC9323505; doi:10.3390/ijerph19148286)
Supplement: Supplementary file 1 [file ijerph-19-08286-s001.zip]

Archive with 1 entries (1 files):
- ijerph-1724549-supplementary.pdf
